# Supplementary material for: ﻿Heathers (Erica, Ericaceae) of Madagascar: taxonomy, evolution, ecology and uses
Source: PhytoKeys. 2025 May 20;256:91–118. doi: 10.3897/phytokeys.256.141375 (PMC12117345; doi:10.3897/phytokeys.256.141375)
Supplement: Supplementary material 2 — Specimen voucher information for new DNA sequence data, including International Sequence Database Collaboration accession numbers [file phytokeys-256-091_article-141375__-s002.csv]

# note on pollen data periods: always start at present (0); p = 0-10, m = 10-25, j = 25-50, d = >50 %, in years bp
locality	age_extent_bp	latitude	longitude	elevation	region	pollen_Ericaceae	sediment_type	reference	study_short	data	note
Lake Alaotra SC-C2	6000	-17.476667	48.505833	750	Central Highlands	Ericaceae	lake	Broothaerts et al. 2023, The Holocene, DOI: 10.1177/09596836221145376	Broothaerts et al. 2023	p:6000	not dominant (less than 10%)
Anjohibe Cave	2100	NA	NA		Northwest	None	speleothem	Burney et al. 1997, Journal of Biogeography, DOI: 10.1046/j.1365-2699.1997.00146.x	Burney et al. 1997	NA
Lake Tritrivakely	11000	-19.783333	46.733333	1800	Central Highlands	Ericaceae	lake	Burney 1987, Palaeoecology of Africa and the surrounding islands: 357�381	Burney 1987a	p:1000;m:8500;j:8700;d:9000;p:9400;m:10470;d:11000
Lake Kavitaha	1500	-19.04	46.74	1200	Central Highlands	Ericaceae	lake	Burney 1987, Quaternary Research, DOI: 10.1016/0033-5894(87)90038-X	Burney 1987b	p:1500
Lake Tritrivakely	36200	-19.783333	46.733333	1800	Central Highlands	Ericaceae	lake	Gasse et al. 1994, Comptes rendus de l�Acad�mie des sciences. S�rie IIa, Sciences de la terre et des plan�tes: 1513-1519	Gasse et al. 1994	NA	same data as in Gasse et al. 1998 but without calibrated age model
Lake Tritrivakely	40000	-19.783333	46.733333	1800	Central Highlands	pollen group P1 with dominant Ericaceae	lake	Gasse & Van Campo 1998, Quaternary Research, DOI: 10.1006/qres.1998.1967	Gasse & Van Campo 1998	p:754;m:1132;j:3899;m:4403;j:4780;m:5157;j:13711;d:40000
Lake Tritrivakely	150000	-19.783333	46.733333	1800	Central Highlands	Ericaceae	lake	Gasse & Van Campo 2001, Palaeogeography, Palaeoclimatology, Palaeoecology, DOI: 10.1016/S0031-0182(00)00242-X	Gasse & Van Campo 2001	NA	Ericaceae dominant pre-40 ka, but also used for calibration > 40 ka (so circular)
Ampasambazimba	8000	-18.9	46.73	1000	Central Highlands	Ericaceae	cave sediment	MacPhee et al. 1985, International Journal of Primatology, DOI: 10.1007/BF02735571	MacPhee et al. 1985	NA	only two samples at c. 6000-7000 + 8200 years BP, 1% each
Lake Mitsinjo	3420	-16.033333	45.85	9	Northwest	Ericaceae	lake	Matsumoto and Burney 1994, The Holocene, DOI: 10.1177/095968369400400103	Matsumoto and Burney 1994	p:3420	no clear age model; Ericaceae peak at ~10% after 530 bp
Lake Mahasarika	4000	-12.534167	49.176944	1073	Northeast	None	lake	Montade et al. 2024, Royal Society Open Science, DOI: 10.1098/rsos.230930	Montade et al. 2024	NA
Taolambiby Cave	3000	NA	NA		Southwest	None	cave sediment	Ramarolahy et al. 2021, Malagasy Nature 15: 79-92	Ramarolahy et al. 2021	NA	Very low resolution (Every 10cm)
Tampoketsa-Ankazobe	11200	-18.23195	47.24451	1600	Central Highlands	Ericaceae	wetland	Razafimanantsoa 2022, doctoral thesis, University of Cape Town	Razafimanantsoa 2022	p:550;m:700;p:1000;m:7000;j:11200
Dangovavy	6274	-19.287569	46.857446	1700	Central Highlands	Ericaceae	lake	Razafimanantsoa 2022, doctoral thesis, University of Cape Town	Razafimanantsoa 2022	p:1000;m:2400;j:2800;p:4300;j:5000;m:5550;j:5700;m:6274
Lake Longiza	2400	-20.34666667	44.40244444	20	Southwest	None	lake	Razanatsoa et al. 2022, The Holocene, DOI: 10.1177/09596836211041731	Razanatsoa et al. 2022	NA
Lake Tsizavatsy	700	NA	NA		Southwest	None	lake	Razanatsoa et al. 2021 in Quaternary Vegetation Dynamics (CRC Press): 309-315	Razanatsoa et al. 2021	NA
Lake Amparihibe	2900	-13.32	48.21	71	Northwest	Ericaceae	lake	Reinhardt et al. 2022, Frontiers in Ecology and Evolution, DOI: 10.3389/fevo.2021.783770	Reinhardt et al. 2022	p:2900	Not dominant (less than 5%)
Maranakely	41400	-12.4	49.2	900	Northeast	Ericaceae	bog	Straka 1996 in Lourenco et al., Biogeography of Madagascar, pp. 37-47	Straka 1996	p:41400	only 1 radiocarbon date; traces only of Ericaceae
Torotorofotsy	63000	-18.916667	48.433333	956	Central Highlands	Ericaceae	swamp	Straka 1996 in Lourenco et al., Biogeography of Madagascar, pp. 37-47	Straka 1996	p:10114;m:17278;j:20017;d:22967;j:29288;m:30341;j:32870;m:42351;j:49726;d:62368;m:63000	only 1 radiocarbon date
Lake Itasy	11500	-19.066667	46.283333	1230	Central Highlands	Ericaceae	lake	Straka 1996 in Lourenco et al., Biogeography of Madagascar, pp. 37-47	Straka 1996	p:8348;m:8798;p:9595;m:9768;j:10114;d:11500	only 2 radiocarbon datea
Vinaninony	44000	-19.6	47.066667	1875	Central Highlands	Ericaceae	bog	Straka 1996 in Lourenco et al., Biogeography of Madagascar, pp. 37-47	Straka 1996	p:533;m:3067;j:9600;d:44000
Lake Andolonomby	7000	NA	NA		Southwest	None	coastal lagoon	Virah-Sawmy et al. 2016, Landscape Ecology, DOI: 10.1007/s10980-015-0269-2	Virah-Sawmy et al. 2016	NA
Mandena_Erica matrix	6500	-24.751375	47.00325	13	Southeast	Erica	bog	Virah-Sawmy et al. 2009 Global Ecology and Biogeography, DOI: 10.1111/j.1466-8238.2008.00429.x	Virah-Sawmy et al. 2009B – heath matrix	m:411;j:782;m:905;p:1193;m:1440;p:6500	Erica-dominated matrix around littoral forest
Mandena_Erica matrix	6500	-24.751375	47.00325	13	Southeast	Vaccinium	bog	Virah-Sawmy et al. 2009 Global Ecology and Biogeography, DOI: 10.1111/j.1466-8238.2008.00429.x	Virah-Sawmy et al. 2009B – heath matrix	m:411;p:1275;m:1399;p:6500	Erica-dominated matrix around littoral forest
Mandena Littoral forest	2400	-24.95086	47.00082	12	Southeast	Erica	bog	Virah-Sawmy et al. 2009 Global Ecology and Biogeography, DOI: 10.1111/j.1466-8238.2008.00429.x	Virah-Sawmy et al. 2009B – littoral forest	m:310;p:2400	littoral forest fragment
Mandena Littoral forest	2400	-24.95086	47.00082	12	Southeast	Vaccinium	bog	Virah-Sawmy et al. 2009 Global Ecology and Biogeography, DOI: 10.1111/j.1466-8238.2008.00429.x	Virah-Sawmy et al. 2009B – littoral forest	p:2400	littoral forest fragment
Ste Luce Matrix SM	6000	-24.77809	47.16027	14	Southeast	Erica grouped with Vaccinium, Asteraceae, Helichrysum and graminoids	bog	Virah-Sawmy et al. 2009 Ecological Mongraphs, DOI: 10.1890/08-1210.1	Virah-Sawmy et al. 2009A – heath matrix	j:959;m:2196;j:2474;m:5000;p:6000	Erica-dominated matrix around littoral forest
Ste Luce forest fragment S9	6000	-24.77703	47.17328	19	Southeast	Erica grouped with Vaccinium, Asteraceae, Helichrysum and graminoids	bog	Virah-Sawmy et al. 2009 Ecological Mongraphs, DOI: 10.1890/08-1210.1	Virah-Sawmy et al. 2009A – littoral forest	p:6000	littoral forest fragment
