# Supplementary material for: ﻿Heathers (Erica, Ericaceae) of Madagascar: taxonomy, evolution, ecology and uses
Source: PhytoKeys. 2025 May 20;256:91–118. doi: 10.3897/phytokeys.256.141375 (PMC12117345; doi:10.3897/phytokeys.256.141375)
Supplement: Supplementary material 3 — Information on Erica pollen abundance in sediment chronosequences extracted from the literature [file phytokeys-256-091_article-141375__-s003.xlsx]

## Sheet: COLLEXTRACT_LINKED_02-04-2025_a
COLLECTOR	PREFIX	NUMBER	SUFFIX	ADDCOLL	DUPS	DAY	MONTH	YEAR	TAXSTAT	tip	FULLNAME	note	DETBY	DETDAY	DETMONTH	DETYEAR	PLANTDESC	COUNTRY	MAJORAREA	MINORAREA	LOCNOTES	HABITATTXT	LATLONG	LATDEC	LONGDEC	ALT	ALTUNIT	INAT	ITS_GB	ETS_GB	TRNL_GB	RBCL_GB	TRNTL_GB	RPL32_GB	RPL16_GB	PSBM_GB	MATK_GB	ATPI_GB
Allsopp		1			NBG	0	0	2010	acc	benguelensis_ben_A1	Erica benguelensis (Welw. ex Engl.) E.G.H.Oliv. ssp. benguelensis		Oliver, E.G.H.	0	0	2010		Malawi						0	0	0			KU832349	OP173080	KU832627	KU831739	KU831848	KU833135	KU831724	KU831757	KU831615	KU831553
Allsopp		5			NBG	0	0	2010	acc	microdonta_A5	Erica microdonta (C.H.Wright) E.G.H.Oliv.		Oliver, E.G.H.	0	0	2010		Malawi			Path between Chinzana and Tehuchila near Nandalanda Peak			0	0	0			KU832473		KU832892		KU832097
Baider, C.		2632		Florens, V.	MAU,NBG	8	5	2013	acc	mauritiensis_CB2632	Erica mauritiensis E.G.H.Oliv.		Oliver, E.G.H.	0	0	2013		Mauritius	Le Pouce					0	0	0			KU832470		KU832886		KU832091
Bellstedt, D.U.		1174			NBG	0	0	0	acc	benguelensis_ben_DB1174	Erica benguelensis (Welw. ex Engl.) E.G.H.Oliv. ssp. benguelensis		Oliver, E.G.H.	0	0	2009		Angola			Huila		15°49'93' S, 13°50'54' E Alt: 2222m	-15.8425	13.8483	2222	m		HQ858937		KU832628		KU831849
Bellstedt, D.U.		1227			TAN	11	4	2010	unc	goudotiana_cf_DB1227	Erica sp.	“sp. scoparioid”	Oliver, E.G.H.	0	9	2010	Shrub to 1.5 m	Madagascar			10 km from Fort Dauphin on road 13	Road verge in TMS-type soil		0	0	0			PV173776
Bellstedt, D.U.		1253			TAN	19	4	2010	acc	isaloensis_DB1253	Erica isaloensis (H.Perrier) Dorr & E.G.H.Oliv.		Oliver, E.G.H.	0	9	2010	Shrubs to 50 cm, sticky fine leaves	Madagascar			Isalo; 1 km S of Isalo Queen	Sandstone cliff faces in cracks	22°38'10' S, 45°19'86' E Alt: 827m	-22.6362	45.3407	827	m	https://www.inaturalist.org/observations/244669154	KU832444		KU832833		KU832043
Bellstedt, D.U.		1290			TAN	24	4	2010	unc	sp_mad_DB1290	Erica sp.	aff._myriadenia		0	0	0	Large shrub 2 m tall, 5 mm long leaves with some gowth tips turned down and fluffy	Madagascar			1 km from Col de Itremo	Quartzitic soil		0	0	0			PV173777
Bellstedt, D.U.		1297			NBG	24	4	2010	unc	sp_mad22_DB1297	Erica sp.	aff._myriadenia		0	0	0		Madagascar						0	0	0			PV173778
Bellstedt, D.U.		1301			TAN	24	4	2010	unc	sp_mad24_DB1301	Erica sp.	aff._myriadenia		0	0	0	Course ericoid leaves, sticky	Madagascar			Itremo	Amongst rocks	20°37'13' S, 48°33'04' E Alt: 1663m	-20.6204	48.5511	1663	m		PV173779
Bellstedt, D.U.		1303			TAN	24	4	2010	acc	parkeri_DB1303	Erica sp.		Oliver, E.G.H.	1	9	2010	Fine leaves, sticky	Madagascar			Itremo	Amongst rocks	20°37'13' S, 48°33'04' E Alt: 1663m	-20.6204	48.5511	1663	m		PV434877
Bellstedt, D.U.		1304			TAN	24	4	2010	acc	madagascariensis_DB1304	Erica madagascariensis (H.Perrier) Dorr & E.G.H.Oliv.		Oliver, E.G.H.	1	9	2010	Courser leaves with hairy shoots	Madagascar			Itremo	Only occurring in one broad 1 m rock crack, near stream	20°37'13' S, 48°33'04' E Alt: 1663m	-20.6204	48.5511	1663	m		PV173780
Bellstedt, D.U.		1310			NBG	25	4	2010	acc	betsileana_DB1310	Erica sp.		Oliver, E.G.H.	0	9	2010	30 cm high shrub with sticky leaves and tiny flowers	Madagascar			Mt. Ibity, Antsirabe district	Amongst sandstone rocks on high ridge		0	0	0			PV434878
Bester, S.P.		9385			NBG	21	3	2009	acc	simii_SB9385	Erica simii (S.Moore) E.G.H.Oliv.		Oliver, E.G.H.	0	0	2009		South Africa	Limpopo		Blouberg, The Grange 257LR		23°07'30' S, 28°52'30' E	-23.125	28.875	0			HQ859270		KU833025		KU832232
Bytebier, B.		2324			NBG	0	0	0	acc	mannii_usa_BB2324	Erica mannii (Hook.f.) Beentje ssp. usambarensis (Alm & T.C.E.Fr.) Beentje		Oliver, E.G.H.	0	0	2009		Kenya	Taita Taveta		Mbololo Forest		3°16'57' S, 38°28'00' E Alt: 1150m	-3.2825	38.4667	1150	m		PV426767		PV443243, PV443245
Bytebier, B.		2331			NBG	0	0	0	acc	mannii_usa_BB2331	Erica mannii (Hook.f.) Beentje ssp. usambarensis (Alm & T.C.E.Fr.) Beentje		Oliver, E.G.H.	0	0	2009		Kenya	Taita Taveta		Ngangao Forest		3°16'57' S, 38°28'00' E Alt: 1150m	-3.2825	38.4667	1150	m		OP173040	OP173150	OP172959
Bytebier, B.		s.n.			NBG	0	0	2013	acc	mannii_usa_BBngangao	Erica mannii (Hook.f.) Beentje ssp. usambarensis (Alm & T.C.E.Fr.) Beentje			0	0	0		Kenya						0	0	0			PV426768		PV443244
Clark, V.R.		465			NBG	27	4	2011	acc	hexandra_RC465	Erica hexandra (S.Moore) E.G.H.Oliv.		Oliver, E.G.H.	0	0	2011		Zimbabwe	Manicaland Province		Chimanimani National Park, W slopes of Mt Binga		0°00' S, 0°00' E Alt: 2200m	0	0	2200	m		KU832431	OP173121	KU832805		KU832016
Clark, V.R.		466			NBG	27	4	2011	acc	simii_RC466	Erica simii (S.Moore) E.G.H.Oliv.		Oliver, E.G.H.	0	0	2011		Zimbabwe	Manicaland Province		Chimanimani National Park		Alt: 1500m	0	0	1500	m		KU832524		KU833024		KU832231
Gehrke, B.		260			NBG,Z	28	11	2004	acc	rakotozafyana_BG260	Erica rakotozafyana Dorr & E.G.H.Oliv.		Oliver, E.G.H.	0	0	2009		Madagascar			Massif de l'Ankaratra		19°19'51' S, 47°15'26' E Alt: 2305m	-19.3309	47.2571	2305	m		HQ859228
Gehrke, B.		297			NBG,Z	6	12	2004	acc	madagascariensis_BG297	Erica madagascariensis (H.Perrier) Dorr & E.G.H.Oliv.		Oliver, E.G.H.	0	0	2009		Madagascar			Parc National de l'Andringitra		22°08'49' S, 47°15'26' E	-22.147	47.2571	0			HQ859135
Gehrke, B.		298			NBG,Z	6	12	2004	unc	sp_madag_BG298	Erica cryptoclada (Baker) Dorr & E.G.H.Oliv.			0	0	0		Madagascar			Parc National de l'Andringitra		22°08'49' S, 47°15'26' E	-22.147	47.2571	0			HQ859275
Laridon		6		Muasya, M.	NBG	0	0	2010	unc	danguyana_Lar6	Erica boutonii Dorr & E.G.H.Oliv.		Oliver, E.G.H.	0	9	2010		Madagascar						0	0	0			PV434874
Laridon		8		Muasya, M.	NBG	0	0	2010	unc	baroniana_cf_Lar8	Erica sp.	aff._myriadenia	Oliver, E.G.H.	0	9	2010		Madagascar						0	0	0			KU832347		KU832625		KU831846
Lima, R.	(EO:	12615	)		NBG	0	1	2010	acc	benguelensis_ben_QL12641	Erica thomensis (Henriq.) Dorr & E.G.H.Oliv.		Oliver, E.G.H.	0	1	2010		Sao Tome e Principe			West Africa, Island of Sao Tome in Gulf of Guinea, Pico Pequeno_x000D_			0	0	0			KU832546		KU833069		KU832273	KU833199				KU831600
Luke, W.R.Q.		12641		Bytebier, B.	NBG	18	8	2008	acc	arborescens_FM747	Erica benguelensis (Welw. ex Engl.) E.G.H.Oliv. ssp. benguelensis		Oliver, E.G.H.	0	0	2009		Dem. Rep. of the Congo	Sud Kivu		Twangiza		2°51'44' S, 28°46'01' E Alt: 2000m	-2.8621	28.7669	2000	m		HQ858936		KU832629		KU831850
Martos, F.		744			NBG	16	9	2011	acc	reunionensis_FN744	Erica reunionensis E.G.H.Oliv.			0	0	0		France	Reunion Island				Alt: 2331m	0	0	2331	m		KU832520	OP173180	KU833000		KU832205	KU833186			KU831698_KU831699
Martos, F.		745			NBG	16	9	2011	acc	galioides_FN745	Erica galioides Lam.			0	0	0		France	Reunion Island				Alt: 2331m	0	0	2331	m		KU832408	OP173112	KU832762		KU831975	KU833154			KU831648_KU831649
Martos, F.		747			NBG	16	9	2011	acc	reunionensis_S851	Erica arborescens (Willd.) E.G.H.Oliv.			0	0	0		France	Reunion Island				Alt: 1456m	0	0	1456	m		KU863007	OP173073	KU832604		KU831826	KU833132			KU831611_KU831612
Meerhaege, F. van		3			NBG	0	0	0	acc	arborescens_S852	Erica arborescens (Willd.) E.G.H.Oliv.			0	0	0		Reunion					21°06'52' S, 55°31'57' E	-21.1144	55.5325	0			HQ858912
Meerhaege, F. van		s.n.			NBG	0	0	0	acc	thomensis_EO12615	Erica reunionensis E.G.H.Oliv.			0	0	0		Reunion						0	0	0			HQ859242
Oliver, E.G.H.		12628		Pirie, M.D. & Bytebier, B.	TAN; MO; U	19	4	2010	unc	sp_scoparioid_EO12628	Erica sp.	“sp. scoparioid”		0	0	0	Local shrub, erect to 1 m tall, single stemmed	Madagascar			1 km SW of Anpangabe, RN7 S of Antananarivo	Disturbed roadside vegetation, grassy SE slope with Pinus and Eucalyptus	19°07'56' S, 47°30'54' E Alt: 1352m	-19.1321	47.5149	1352	m	https://www.inaturalist.org/observations/244519374	PV173781
Oliver, E.G.H.		12632		Pirie, M.D.; Bytebier, B. & Wester, P.	MO,TAN,U	21	4	2010	unc	sp_mad3_EO12632	Erica sp.		Oliver, E.G.H.	0	9	2010	Single woody, single-stemmed shrub, 1.75 m tall, greyish appearance, leaves perpendicular to stem	Madagascar			Andringitra National Park, SW of Antanifotsy, Diavolana trail	Rocky E to NE slopes	22°07'32' S, 46°52'58' E Alt: 1891m	-22.1257	46.8827	1891	m	https://www.inaturalist.org/observations/244519382	KU832528	OP173188	KU833033		KU832240	KU833190			KU831701_KU831702
Oliver, E.G.H.		12633		Pirie, M.D.; Bytebier, B. & Wester, P.	TAN; MO; U	21	4	2010	unc	sp_mad14_EO12633	Erica sp.			0	0	0	Dominant, resprouting in burnt areas, individuals to 6 m tall, flowers red	Madagascar			Andringitra National Park, SW of Antanifotsy, Diavolana trail	Rocky E to NE slopes		0	0	0			PV173782
Oliver, E.G.H.		12635		Pirie, M.D.; Bytebier, B. & Wester, P.	MO,TAN,U	21	4	2010	acc	perrieri_EO12635	Erica perrieri Dorr & E.G.H.Oliv.		Oliver, E.G.H.	1	9	2010	Local groups of single stemmed shrubs to 1.5 m tall, flowers over, fruiting only	Madagascar			Andringitra National Park, SW of Antanifotsy, Diavolana trail	Cool moist SW facing slope, grassy and rocky	22°07'23' S, 46°52'13' E Alt: 2035m	-22.123	46.8703	2035	m	https://www.inaturalist.org/observations/20801503	KU832500	OP173168	KU832948		KU832152	KU833181			KU831686
Oliver, E.G.H.		12636		Pirie, M.D.; Bytebier, B. & Wester, P.	MO,TAN,U	21	4	2010	unc	goudotiana_EO12636	Erica sp.	cf. goudotiana	Oliver, E.G.H.	0	9	2010	Local groups of single stemmed shrubs to 1 m tall, yellowish green	Madagascar			Andringitra National Park, SW of Antanifotsy, Diavolana trail	Cool moist SW facing slope, grassy and rocky	22°07'23' S, 46°52'13' E Alt: 2035m	-22.123	46.8703	2035	m	https://www.inaturalist.org/observations/244519389	KU832422	OP173118	KU832787		KU831998	KU833157			KU831654_KU831655
Oliver, E.G.H.		12637		Pirie, M.D.; Bytebier, B. & Wester, P.	TAN; MO; U	21	4	2010	acc	bojeri_EO12637	Erica bojeri Dorr & E.G.H.Oliv.		Oliver, E.G.H.	1	9	2010	Local group of greyish single stemmed shrublets 300-350 mm tall, rounded	Madagascar			Andringitra National Park, SW of Antanifotsy, Diavolana trail	Rocky S facing slope, dry and grassy	22°07'23' S, 46°52'13' E Alt: 2035m	-22.123	46.8703	2035	m	https://www.inaturalist.org/observations/20801504	PV434875
Oliver, E.G.H.		12638		Pirie, M.D.; Bytebier, B. & Wester, P.	MO,TAN,U	21	4	2010	acc	humbertii_EO12638	Erica humbertii (H.Perrier) Dorr & E.G.H.Oliv.		Oliver, E.G.H.	1	9	2010	Local soft matted compact single stemmed plants to 150 mm tall	Madagascar			Andringitra National Park, WSW of Antanifotsy, Diavolana trail	Damp ground over sheet rock with restiad clumps, S facing slope	22°07'22' S, 46°52'09' E Alt: 2025m	-22.1229	46.8693	2025	m	https://www.inaturalist.org/observations/20801508	KU832437	OP173125	KU832815		KU832026	KU833163			KU831660_KU831661
Oliver, E.G.H.		12639		Pirie, M.D.; Bytebier, B. & Wester, P.	MO,TAN,U	21	4	2010	unc	sp_muscosa_EO12639	Erica sp.	aff._rakotozafyana	Oliver, E.G.H.	0	9	2010	One low compact single stemmed shrublet 250 mm tall	Madagascar			Andringitra National Park, WSW of Antanifotsy, Diavolana trail	Damp ground over sheet rock with restiad clumps, S facing slope	22°07'22' S, 46°52'09' E Alt: 2025m	-22.1229	46.8693	2025	m	https://www.inaturalist.org/observations/244519391	KU832531		KU833036		KU832243
Oliver, E.G.H.		12640		Pirie, M.D.; Bytebier, B. & Wester, P.	MO,TAN,U	21	4	2010	acc	spinifera_EO12640	Erica spinifera (H.Perrier) Dorr & E.G.H.Oliv.			0	0	0	Local group of erect, woody, single stemmed shrubs to 1 m tall	Madagascar			Andringitra National Park, WSW of Antanifotsy, Diavolana trail, at plateau	Damp ground, rocky, grassy area, S facing	22°07'30' S, 46°52'05' E Alt: 2036m	-22.1251	46.8681	2036	m	https://www.inaturalist.org/observations/20801510	OP173059
Oliver, E.G.H.		12641		Pirie, M.D.; Bytebier, B. & Wester, P.	MO,TAN,U	21	4	2010	unc	sp_mad5_EO12641	Erica sp.	aff._rakotozafyana	Oliver, E.G.H.	0	9	2010	Single large, much branched shrub 2 m tall, greyish appearance	Madagascar			Andringitra National Park, WSW of Antanifotsy, Diavolana trail, at plateau, neck descending to Sahanambo valley	Streamside with short grasses, edge of large sheet rock	22°07'36' S, 46°51'57' E Alt: 1994m	-22.1266	46.8657	1994	m	https://www.inaturalist.org/observations/244519393	KU832529	OP173189	KU833034		KU832241	KU833191			KU831703_KU831704
Oliver, E.G.H.		12644		Pirie, M.D.	TAN; MO; U	22	4	2010	unc	sp_mad7_EO12644	Erica sp.	“sp. scoparioid”		0	0	0	Local shrubs 1.5-2 m tall, single stemmed, flowers just finished	Madagascar			Andringitra National Park, Peak Boby (Imarivolanitra) trail, E of peak	Steep E facing rocky slope	22°11'33' S, 46°54'00' E Alt: 2105m	-22.1924	46.9001	2105	m	https://www.inaturalist.org/observations/244519395	PV173783
Oliver, E.G.H.		12647		Pirie, M.D.	TAN; MO; U	22	4	2010	unc	sp_mad9_EO12647	Erica sp.		Oliver, E.G.H.	0	9	2010	Single, single stemmed shrub, greyish appearance, in flower, stigmas red, dark pedicels with short white indument	Madagascar			Andringitra National Park, Peak Boby (Imarivolanitra) trail, E of peak	Rocky E slope with tall ericoid scrub alongside a seep	22°11'37' S, 46°54'00' E Alt: 2169m	-22.1935	46.9001	2169	m	https://www.inaturalist.org/observations/244519401	PV173784
Oliver, E.G.H.		12650		Pirie, M.D.	TAN; MO; U	22	4	2010	unc	sp_mad10_EO12650	Erica sp.	aff._rakotozafyana	Oliver, E.G.H.	0	9	2010	Isolated rounded bushes to 2 m tall and broad, in fruit	Madagascar			Andringitra National Park, Peak Boby (Imarivolanitra)	S slope, open rocky area	22°11'49' S, 46°53'07' E Alt: 2448m	-22.1969	46.8853	2448	m	https://www.inaturalist.org/observations/244519402	PV173785
Oliver, E.G.H.		12651		Pirie, M.D.	TAN; MO; U	22	4	2010	acc	spinifera_EO12651	Erica spinifera (H.Perrier) Dorr & E.G.H.Oliv.			0	0	0	Local group of woody single stemmed shrubs to 1.5 m, spikey stiff leaves, flowers over	Madagascar			Andringitra National Park, Peak Boby (Imarivolanitra)	SE slope, damp rocky area	22°11'47' S, 46°53'11' E Alt: 2428m	-22.1963	46.8864	2428	m	https://www.inaturalist.org/observations/20801525	PV173786
Oliver, E.G.H.		12652		Pirie, M.D.	TAN; MO; U	22	4	2010	unc	sp_mad11_EO12652	Erica sp.			0	0	0	Single stemmed shrub, stem 15 cm diam, galls on many branch apices	Madagascar			Andringitra National Park, Peak Boby (Imarivolanitra)	Rocky SE slope, short grassy area	22°11'46' S, 46°53'13' E Alt: 2430m	-22.1962	46.8868	2430	m	https://www.inaturalist.org/observations/244519404	PV173787
Oliver, E.G.H.		12654		Pirie, M.D.	TAN; MO; U	22	4	2010	unc	sp_mad12_EO12654	Erica sp.	aff._rakotozafyana		0	9	2010	Local shrubs 1-1.75 m tall, one old to 2 m with 15 cm trunk	Madagascar			Andringitra National Park, Peak Boby (Imarivolanitra) trail, E of peak	Rocky E facing slope, ericoid shrubbery	22°11'46' S, 46°53'18' E Alt: 2377m	-22.1961	46.8882	2377	m	https://www.inaturalist.org/observations/244523454	PV173788
Oliver, E.G.H.		12656		Pirie, M.D.	TAN; MO; U	22	4	2010	unc	sp_mad13_EO12656	Erica sp.		Oliver, E.G.H.	0	9	2010	Silvery shrub to 1.5-1.75 m tall, single stem	Madagascar			Andringitra National Park, Peak Boby (Imarivolanitra) trail, close to camp	Rocky E slope with tall ericoid shrubbery, streamside	22°11'11' S, 46°54'03' E Alt: 2018m	-22.1865	46.9007	2018	m	https://www.inaturalist.org/observations/244523460	PV173789
Oliver, E.G.H.		12659		Pirie, M.D. & Bytebier, B.	MO,TAN,U	23	4	2010	unc	goudotiana_cf_EO12659	Erica sp.	aff._goudotiana	Oliver, E.G.H.	0	9	2010	Multistemmed tree c. 2.5 m tall, stems c. 7 cm diam.	Madagascar			Andringitra National Park, Diavolana trail, plateau W of Rianbahy	Rocky grassy area	22°09'14' S, 46°53'31' E Alt: 2044m	-22.1537	46.8919	2044	m	https://www.inaturalist.org/observations/244523463	KU832421	OP173119	KU832786		KU831997	KU833158				KU831572
Oliver, E.G.H.		12661		Pirie, M.D. & Bytebier, B.	MO,TAN,U	23	4	2010	acc	rakotozafyana_EO12661	Erica rakotozafyana Dorr & E.G.H.Oliv.		Oliver, E.G.H.	1	9	2010	Finely branched compact shrublets 300 x 300 mm (same population as EO12643)	Madagascar			Andringitra National Park, Diavolana trail, plateau W of Rianbahy	Alongside stream ,just above the water	22°09'02' S, 46°53'19' E Alt: 1884m	-22.1506	46.8885	1884	m	https://www.inaturalist.org/observations/244523470	KU832516	OP173177	KU832989		KU832195	KU833185			KU831693_KU831694
Oliver, E.G.H.		12666			MO,TAN,U	28	4	2010	acc	boutonii_EO12666	Erica boutonii Dorr & E.G.H.Oliv.		Oliver, E.G.H.	1	9	2010	Locally occasional sparse woody shrubs to 1.5 m tall, single stemmed, grey-green appearance	Madagascar			RN1 W of Antananarivo, towards Miarinarivo	Uapaca bojeri woodland E slope, rocky, grassy	18°59'51' S, 47°05'04' E Alt: 1350m	-18.9974	47.0846	1350	m		KU832355		KU832641		KU831860				KU831618_KU831619
Oliver, E.G.H.		12667			TAN; MO; U	28	4	2010	unc	sp_mad15_EO12667	Erica sp.	cf. boutonii		0	0	0	A few scattered sparse erect single stemmed woody shrubs to 1.5 m tall	Madagascar			RN1 W of Antananarivo, towards Miarinarivo	Uapaca bojeri woodland E slope, rocky, grassy	18°59'51' S, 47°05'04' E Alt: 1350m	-18.9974	47.0846	1350	m		PV173790
Oliver, E.G.H.		12669		Pirie, M.D.; Bergh, N. & Rakotonandrasana, S.	TAN; MO; U	1	5	2010	unc	sp_mad16_EO12669	Erica sp.	aff._goudotiana		0	0	0	Occasional single stemmed shrubs to 1.75 m tall	Madagascar			Angavokely Forest Reserve E of Antananarivo, Angavobe peak	Degraded indigenous and pine forest, granitic rock and soil	18°55'35' S, 47°45'00' E Alt: 1673m	-18.9265	47.7499	1673	m	https://www.inaturalist.org/observations/244525405	PV173791
Oliver, E.G.H.		12670		Pirie, M.D.; Bergh, N. & Rakotonandrasana, S.	TAN; MO; U	1	5	2010	unc	sp_mad17_EO12670	Erica sp.	aff._goudotiana		0	0	0	Local, woody shrubs to c. 2 m tall, hard leaved	Madagascar			Angavokely Forest Reserve E of Antananarivo, Angavobe peak	Degraded indigenous and pine forest, granitic rock and soil	18°55'35' S, 47°45'00' E Alt: 1673m	-18.9265	47.7499	1673	m	https://www.inaturalist.org/observations/244525409	PV173792
Oliver, E.G.H.		12676		Pirie, M.D.; Bergh, N. & Rakotonandrasana, S.	TAN; MO; U	1	5	2010	acc	boutonii_EO12676	Erica boutonii Dorr & E.G.H.Oliv.		Oliver, E.G.H.	1	9	2010	Erect single stemmed shrubs to 1.5 m tall	Madagascar			Angavokely Forest Reserve E of Antananarivo, area around tomb between Angavokely and Nandihizana	Degraded grassy north slope with Pinus and Eucalyptus	18°54'57' S, 47°43'48' E Alt: 1459m	-18.9158	47.7299	1459	m	https://www.inaturalist.org/observations/20801531	PV434876
Oliver, E.G.H.		12677		Pirie, M.D.; Bergh, N. & Rakotonandrasana, S.	TAN; MO; U	1	5	2010	acc	myriadenia_EO12677	Erica myriadenia (Baker) Dorr & E.G.H.Oliv.		Oliver, E.G.H.	1	9	2010	A few small local single stemmed shrublets to 500 mm tall, sticky with glandular hairs	Madagascar			Angavokely Forest Reserve E of Antananarivo, area around tomb between Angavokely and Nandihizana	Degraded grassy north slope with Pinus and Eucalyptus	18°54'57' S, 47°43'48' E Alt: 1459m	-18.9158	47.7299	1459	m	https://www.inaturalist.org/observations/20801533	PV173793
Oliver, E.G.H.		12679		Pirie, M.D.; Bergh, N. & Rakotonandrasana, S.	NBG	2	5	2010	acc	myriadenia_EO12679	Erica myriadenia (Baker) Dorr & E.G.H.Oliv.		Oliver, E.G.H.	1	9	2010	Erect locally frequent single stemmmed to 1.5 m tall, corolla green, style and stigma green tinged red, glands white to red	Madagascar			12 km N of Ambatolampy, S of Antananarivo, on RN7	Dominant at top of hill with scoparioid and ceraria type Erica	19°17'34' S, 47°28'08' E Alt: 1475m	-19.2927	47.4688	1475	m	https://www.inaturalist.org/observations/20801535	KU832480	OP173156	KU832903		KU832108	KU833176		KU831786		KU831587
Oliver, E.G.H.		12681		Pirie, M.D.; Bergh, N. & Rakotonandrasana, S.	TAN; MO	3	5	2010	acc	rakotozafyana_EO12681	Erica rakotozafyana Dorr & E.G.H.Oliv.		Oliver, E.G.H.	1	9	2010	Small finely branched compact single stemmed to 100 mm tall, in fruit	Madagascar			Ankaratra Mts., NW of Ambatoampy, Manjakatompo Forestry Station	Degraded indigenous forest area old roadside on steep cutting	19°20'50' S, 47°18'47' E Alt: 1953m	-19.3471	47.3129	1953	m	https://www.inaturalist.org/observations/20801546	PV173794
Oliver, E.G.H.		12682		Pirie, M.D.; Bergh, N. & Rakotonandrasana, S.	MO,TAN,U	3	5	2010	acc	parkeri_EO12682	Erica parkeri (Baker) Dorr & E.G.H.Oliv.		Oliver, E.G.H.	1	9	2010	Local delicately branched shrubs mostly 300 mm tall but some up to 1.5 m with thick main stem c. 1 cm diam.; calyx green, corolla greenish-cream, stigma yellow green to reddish	Madagascar			Ankaratra Mts., NW of Ambatoampy, Manjakatompo Forestry Station	Degraded indigenous forest area old roadside, damp ground	19°20'40' S, 47°18'48' E Alt: 1958m	-19.3443	47.3133	1958	m	https://www.inaturalist.org/observations/20801547	KU832494	OP173163	KU832933		KU832138	KU833178			KU831681_KU831682
Oliver, E.G.H.		12684		Pirie, M.D.; Bergh, N. & Rakotonandrasana, S.	MO,TAN,U	3	5	2010	acc	cryptoclada_EO12684	Erica cryptoclada (Baker) Dorr & E.G.H.Oliv.		Oliver, E.G.H.	1	9	2010	Two shrublets 300 mm tall, single stemmed, olive green; mostly in fruit	Madagascar			Ankaratra Mts., NW of Ambatoampy, Manjakatompo Forestry Station	NE facing slope, degraded indigenous forest with Pinus, roadside cuttings	19°20'20' S, 47°18'21' E Alt: 2040m	-19.339	47.3058	2040	m	https://www.inaturalist.org/observations/20801550	KU832378		KU832694		KU831908	KU833145			KU831635_KU831636
Oliver, E.G.H.		12685		Pirie, M.D.; Bergh, N. & Rakotonandrasana, S.	TAN; MO; U	3	5	2010	unc	sp_mad16_EO12685	Erica sp.	aff._goudotiana		0	0	0	Locally frequent, single stemmed erect shrubs, 1.5-3 m tall, very floriferous, red through pink to white, varying within and between individuals	Madagascar			Ankaratra Mts., NW of Ambatoampy, Manjakatompo Forestry Station	Roadside, low forest and ericoid shrubbery	19°20'40' S, 47°18'48' E Alt: 1972m	-19.3446	47.3134	1972	m	https://www.inaturalist.org/observations/244545902	PV173795
Oliver, E.G.H.		12686		Pirie, M.D.; Bergh, N. & Rakotonandrasana, S.	MO,TAN,U	3	5	2010	acc	hebeclada_EO12686	Erica hebeclada Dorr & E.G.H.Oliv.		Oliver, E.G.H.	1	9	2010	Occasional single stemmed shrubs to 2 m tall, sticky, flowers red	Madagascar			Ankaratra Mts., NW of Ambatoampy, Manjakatompo Forestry Station	NW slope along road/track in degraded indiginous forest cuttings	19°20'56' S, 47°18'47' E Alt: 1946m	-19.3488	47.3131	1946	m	https://www.inaturalist.org/observations/20801552	KU832428	OP173120	KU832799		KU832011	KU833159			KU831656_KU831657
Oliver, E.G.H.		12687		Pirie, M.D.; Bergh, N. & Rakotonandrasana, S.	TAN; MO; U	4	5	2010	unc	sp_scoparioid_EO12687	Erica sp.	“sp. scoparioid”		0	0	0	Occasional single plants or groups single stemmed, erect to 1.5 m tall, corolla white	Madagascar			Ankaratra Mts., NW of Ambatolampy, Manjakatompo Forestry Station, trail to Tsiafajavona, SE of peak	Degraded open grassy slopes with Pinus	19°22'08' S, 47°16'14' E Alt: 1991m	-19.3687	47.2704	1991	m	https://www.inaturalist.org/observations/244545904	PV173796
Oliver, E.G.H.		12688		Pirie, M.D.; Bergh, N. & Rakotonandrasana, S.	TAN; MO; U	4	5	2010	unc	sp_muscosa_EO12688	Erica sp.	aff._goudotiana	Oliver, E.G.H.	0	9	2010	Freqent erect single stemmed shrubs to 1.5 m tall, corolla white. Common on whole slope of mountain	Madagascar			Ankaratra Mts., NW of Ambatolampy, Manjakatompo Forestry Station, trail to Tsiafajavona, SE of peak	Degraded open grassy slopes with Pinus	19°22'08' S, 47°16'14' E Alt: 1991m	-19.3687	47.2704	1991	m	https://www.inaturalist.org/observations/244545906	PV173797
Oliver, E.G.H.		12689		Pirie, M.D.; Bergh, N. & Rakotonandrasana, S.	TAN	4	5	2010	unc	sp_mad4_EO12689	Erica sp.	aff._goudotiana		0	9	2010	Occasional local erect fastigiate single stemmed shrubs to 1.5 m tall, yellow-green, few open flowers	Madagascar			Ankaratra Mts., NW of Ambatolampy, Manjakatompo Forestry Station, trail to Tsiafajavona, SE of peak	Degraded open grassy slopes with Pinus	19°22'08' S, 47°16'14' E Alt: 1991m	-19.3687	47.2704	1991	m	https://www.inaturalist.org/observations/244545907	PV173798
Oliver, E.G.H.		12691		Pirie, M.D.; Bergh, N. & Rakotonandrasana, S.	MO,TAN,U	4	5	2010	unc	sp_mitrastylus2_EO12691	Erica sp.	cf._parkeri	Oliver, E.G.H.	0	9	2010	Occasional groups of low compact to spreading shrublets to 300 mm	Madagascar			Ankaratra Mts., NW of Ambatolampy, Manjakatompo Forestry Station, trail to Tsiafajavona, SE of peak	Degraded open grassy slopes with Pinus	19°22'06' S, 47°16'09' E Alt: 2037m	-19.3683	47.2692	2037	m	https://www.inaturalist.org/observations/244545908	KU832530	OP173190	KU833035		KU832242	KU833192			KU831705_KU831706
Oliver, E.G.H.		12692		Pirie, M.D.; Bergh, N. & Rakotonandrasana, S.	TAN; MO; U	4	5	2010	unc	sp_mad4_EO12692	Erica sp.	aff._goudotiana	Oliver, E.G.H.	0	9	2010	Local patch of erect fastigiate shrubs to 1.5 m tall, only two shrubs flowering, one branch in full flower	Madagascar			Ankaratra Mts., NW of Ambatolampy, Manjakatompo Forestry Station, trail to Tsiafajavona, SE of peak	Degraded open grassy slopes with Pinus	19°21'53' S, 47°15'56' E Alt: 2222m	-19.3647	47.2657	2222	m	https://www.inaturalist.org/observations/244545910	PV173799
Oliver, E.G.H.		12809			MAU,NBG	8	5	2013	acc	brachyphylla_EO12809	Erica brachyphylla (Benth.) E.G.H.Oliv.		Oliver, E.G.H.	0	0	2013		Mauritius	Le Pétrin		Flats in Conservation Management Area along track due west of the Conservation Office	Laterite soil with thick senescent scrub to 2m tall including equally sized shrubs of Phylica nitida	20°24'31' S, 57°28'13' E Alt: 670m	-20.4085	57.4704	670	m		OP172995		OP172910
Oliver, E.G.H.		12810			MAU,NBG	8	5	2013	acc	brachyphylla_EO12810	Erica brachyphylla (Benth.) E.G.H.Oliv.		Oliver, E.G.H.	0	0	2013		Mauritius	Le Pétrin		Flats in Conservation Management Area along track due west of the Conservation Office	Laterite soil with thick senescent scrub to 2m tall	20°24'31' S, 57°28'13' E Alt: 670m	-20.4085	57.4704	670	m		OP172996	OP173082	OP172911
Oliver, E.G.H.		12811			MAU,NBG	12	5	2013	acc	mauritiensis_EO12811	Erica mauritiensis E.G.H.Oliv.		Oliver, E.G.H.	0	0	2013		Mauritius	Black River Division	Chamarel	Western portion of the Plaine Champagne road, B103	Steep south-facing road cutting, damp stony/clay mixture	20°25'28' S, 57°24'77' E Alt: 400m	-20.4244	57.4213	400	m		KU832471	OP173151	KU832887		KU832092				KU831670_KU831671
Pirie, M.D.		1086		Oliver, E.G.H.; Bergh, N. & Rakotonandrasana, S.	MO,TAN	4	5	2010	acc	madagascariensis_MP1086	Erica madagascariensis (H.Perrier) Dorr & E.G.H.Oliv.		Oliver, E.G.H.	1	9	2010	Mat forming, flowers over	Madagascar			Ankaratra Mts., NW of Ambatolampy, Manjakatompo Forestry Station, trail to Tsiafajavona, SE of peak	Degraded open grassy slopes with Pinus, damp area	19°21'28' S, 47°15'15' E Alt: 2400m	-19.3577	47.2541	2400	m	https://www.inaturalist.org/observations/19405410	KU832464		KU832873
Pirie, M.D.		1087		Oliver, E.G.H.; Bergh, N. & Rakotonandrasana, S.	MO,TAN,U	4	5	2010	acc	bojeri_MP1087	Erica bojeri Dorr & E.G.H.Oliv.		Oliver, E.G.H.	0	9	2010	Woody creeping habit, across and up rocks, in fruit	Madagascar			Ankaratra Mts., NW of Ambatolampy, Manjakatompo Forestry Station, trail to Tsiafajavona, SE of peak	Degraded open grassy slopes with Pinus	19°21'28' S, 47°15'15' E Alt: 2400m	-19.3577	47.2541	2400	m	https://www.inaturalist.org/observations/19405411	KP737538		KP737404	KP737712	KP737659	KP737638	KP737689	KP737500	KP737760	KP737727
Pirie, M.D.		1088		Oliver, E.G.H.; Bergh, N. & Rakotonandrasana, S.	MO,TAN,U	4	5	2010	unc	sp_mad21_MP1088	Erica sp.			0	0	0	Shrubby to c. 50 cm tall, flowers long over, hairy stems	Madagascar			Ankaratra Mts., NW of Ambatolampy, Manjakatompo Forestry Station, trail to Tsiafajavona, SE of peak	Degraded open grassy slopes with Pinus	19°21'28' S, 47°15'15' E Alt: 2400m	-19.3577	47.2541	2400	m	https://www.inaturalist.org/observations/244545911	PV173800
